# Supplementary material for: Longitudinal measurements of neutrophil-to-lymphocyte ratio in nasopharyngeal cancer treated with concurrent chemoradiotherapy
Source: PLoS One. 2023 Oct 9;18(10):e0292591. doi: 10.1371/journal.pone.0292591 (PMC10561839; doi:10.1371/journal.pone.0292591)
Supplement: S1 Dataset — (XLSX) [file pone.0292591.s001.xlsx]

## Sheet: Sheet1
id	center	sex	age	ECOG	Patho	day_first	day_last_OS	survival	Day_last_DFS	DFS	date1	wbc1	plt1	neutrophil1	anc1	lymphocyte1	alc1	baseline_nlr	date2	wbc2	plt2	neutrophil2	anc2	lymphocyte2	alc2	nlr2	date3	wbc3	plt3	neutrophil3	anc3	lymphocyte3	alc3	nlr3	day_lastest	stage
1	1	1	65	0	IIB	2015-06-08	2019-12-11	0	2019-12-11	0	2015-06-08	7400	303000	58.4	4321.6	33.7	2493.8	1.73	2015-07-20	6600	265000	61.1	4032.6	22.7	1498.2	2.69	2015-10-26	3700	345000	59.1	2264.4	29	1073	2.04	2019-12-11	2
2	1	1	45	0	IIB	2015-06-18	2016-09-22	0	2016-09-22	0	2015-06-16	8800	202000	62.1	5464.8	26.2	2305.6	2.37	2015-09-11	6100	218000	70.6	4306.6	13.1	799.1	5.39	2015-11-27	3600	214000	61.2	2214	23.4	842.4	2.62	2016-09-22	3
3	1	1	53	0	IIB	2015-06-22	2016-08-28	1	2016-08-28	1	2015-06-22	8500	237000	58	4930	30.4	2584	1.91	2015-09-11	6700	271000	58.7	3932.9	27	1809	2.17	2015-11-06	5200	204000	61.5	2600	25.3	1315.6	2.43	2016-08-28	3
4	1	2	46	0	IIB	2015-09-28	2013-12-11	0	2013-12-11	0	2015-09-28	8700	216000	75.7	6585.9	16.3	1418.1	4.64	2015-12-14	4000	270000	69.7	2788	19.7	788	3.54	2016-01-08	2459	250000	50	1659.83	48	1180.32	1.04	2016-01-08	2
5	1	1	50	0	IIA	2015-08-24	2016-10-07	1	2016-10-07	1	2015-08-24	6000	260000	42.5	2550	45.6	2736	0.93	2015-11-06	8200	633000	75.1	6158.2	14.8	1213.6	5.07	2015-01-25	5900	241000	67.5	4000.2	13.9	820.1	4.86	2016-10-07	4
6	1	1	54	0	IIB	2015-11-09	2019-04-10	0	2019-04-10	0	2015-11-09	9500	373000	62.8	5966	21.4	2033	2.93	2016-01-30	3250	284000	60	1950	18.7	607.75	3.21	2016-03-06	3000	280000	67.8	1788	14.5	435	4.68	2019-04-10	3
7	1	1	64	0	IIB	2015-10-06	2013-12-11	0	2013-12-11	0	2015-10-12	5050	186000	48.9	2469.45	32	1616	1.53	2015-12-21	3400	203000	62.2	2114.8	18.8	639.2	3.31	2016-02-15	2400	212000	59.6	2128.8	25.8	619.2	2.31	2016-02-15	2
8	1	2	67	1	IIB	2016-03-30	2019-12-11	0	2019-12-11	0	2016-03-29	10400	252000	56.6	5886.4	35.7	3712.8	1.59	2016-05-23	2000	183000	68.6	1372	16.2	324	4.23	2016-08-30	3570	81000	88.7	2320.5	6	214.2	14.78	2019-12-11	2
9	1	1	40	0	IIB	2016-12-08	2019-12-11	0	2019-12-11	0	2016-02-08	7000	193000	58.1	4067	35.8	2506	1.62	2016-03-21	4710	121000	78.8	3711.48	9.2	433.32	8.57	2016-06-20	4000	130888	65	3480	24.5	980	2.65	2019-12-11	2
10	1	2	60	0	IIB	2016-02-04	2019-11-25	0	2019-07-03	1	2016-02-19	4700	199000	79	3713	9.6	451.2	8.23	2016-03-21	4400	155000	85.2	3748.8	2.4	105.6	35.5	2016-07-04	5500	210000	87	3828	5.6	308	15.54	2019-11-25	2
11	1	1	74	0	IIB	2016-09-01	2016-12-11	0	2016-12-11	0	2016-09-01	6900	214000	66.5	4588.5	20.2	1393.8	3.29	2016-10-21	4800	226000	67.3	3230.4	16.1	772.8	4.18	2017-01-23	3800	285000	69.6	2945	14.4	547.2	4.83	2017-01-23	4
12	1	2	59	0	IIB	2016-09-12	2019-12-11	0	2019-12-11	0	2016-09-19	12000	511000	84.4	10128	3.8	456	22.21	2016-11-28	5600	332000	72.3	4048.8	14.1	789.6	5.13	2017-03-06	4300	391000	77.5	1952.2	13.4	576.2	5.78	2019-12-11	3
13	1	1	53	0	IIB	2016-09-28	2019-12-12	0	2019-10-29	1	2016-10-04	9700		55.6	5393.2	14.3	1387.1	3.89	2016-11-14	4870		68.5	3335.95	8.8	428.56	7.78	2017-02-27	6700		45.4	2894.4	19.7	1319.9	2.3	2019-12-12	3
14	1	2	54	0	IIB	2016-10-03	2019-12-11	0	2019-12-11	0	2016-10-04	13100	259000	83	10873	10.7	1401.7	7.76	2016-11-21	1910	155000	70.2	1340.82	14.1	269.31	4.98	2017-01-16	840	22000	43.2	466.2	37.5	315	1.15	2019-12-11	4
15	1	1	55	0	IIB	2016-10-13	2019-12-11	0	2019-12-11	0	2016-10-17	9800	197000	72.1	7065.8	19.1	1871.8	3.77	2016-12-26	6300	259000	81.2	5115.6	11.4	718.2	7.12	2017-02-27	3800	227000	55.5	1831.6	23.3	885.4	2.38	2019-12-11	3
16	1	2	67	0	IIB	2016-11-01	2019-12-11	0	2019-12-11	0	2016-11-07	5300	222000	63.8	3381.4	26.9	1425.7	2.37	2016-12-09	2400	64000	44.4	1065.6	35.6	854.4	1.25	2017-07-11	3100	94000	48.2	2207.2	34.4	1066.4	1.4	2019-12-11	3
17	1	2	36	0	IIB	2016-12-26	2019-12-11	0	2019-12-11	0	2016-12-27	9010	338000	77.2	6955.72	16.7	1504.67	4.62	2017-03-13	3200	193000	60.9	1948.8	27.1	867.2	2.25	2017-08-07	4200	192000	71.2	2591.4	18.9	793.8	3.77	2019-12-11	4
18	1	1	60	0	IIB	2017-01-16	2019-12-11	0	2019-12-11	0	2017-01-17	9500	171000	59.6	5662	32	3040	1.86	2017-02-27	4200	82000	85	3570	6.7	281.4	12.69	2017-06-12	3280	285000	61.7	2168.08	24.6	806.88	2.51	2019-12-11	3
19	1	1	62	0	IIB	2017-03-15	2019-12-12	0	2018-06-20	1	2017-03-14	4530	203000	47.8	2165.34	35.9	1626.27	1.33	2017-05-01	3270	177000	71.2	2328.24	13.5	441.45	5.27	2017-08-15	3150	222000	66.1	1934.1	17.6	554.4	3.76	2019-12-12	2
20	1	2	45	1	IIB	2017-03-30	2019-12-11	0	2019-12-11	0	2017-04-03	5900	258000	68.1	4017.9	20.5	1209.5	3.32	2017-05-22	2800	192000	78.2	2189.6	6.7	187.6	11.67	2017-11-20	2850	394000	61.4	1484.85	24.2	689.7	2.54	2019-12-11	3
21	1	1	66	0	IIB	2017-03-09	2019-12-11	0	2019-12-11	0	2017-03-13	5800	229000	58	3364	31.7	1838.6	1.83	2017-04-24	3000	147000	60.4	1812	24.9	747	2.43	2017-08-21	2600	162000	52.1	1669.2	33.2	863.2	1.57	2019-12-11	2
22	1	1	58	0	IIB	2017-05-01	2018-11-24	1	2018-05-01	1	2017-05-01	6070	132000	63.7	3866.59	26	1578.2	2.45	2017-06-19	3800	80000	83.4	3169.2	5.9	224.2	14.14	2017-09-18	2900	97000	64.2	1499.3	25.2	730.8	2.55	2018-11-24	3
23	1	1	65	0	IIB	2017-05-26	2019-12-11	0	2019-12-11	0	2017-05-29	9600	160000	49.4	4742.4	40.4	3878.4	1.22	2017-07-10	2000	127000	72.2	1444	11.3	226	6.39	2017-10-30	3560	236000	51.7	2570.32	35.1	1249.56	1.47	2019-12-11	4
24	1	2	58	0	IIB	2017-05-26	2018-01-29	0	2019-12-11	0	2017-05-29	12900	354000	76.4	9855.6	12.6	1625.4	6.06	2017-08-07	3900	199000	69.4	2706.6	23.5	916.5	2.95	2017-10-02	4750	226000	72.2	3429.5	18.3	869.25	3.95	2018-01-29	3
25	1	2	58	0	IIB	2017-08-31	2019-12-11	0	2019-12-11	0	2017-09-04	11380	320000	72.2	8216.36	14.9	1695.62	4.85	2017-11-06	3550	323000	67.7	2403.35	18	639	3.76	2018-01-15	3130	326000	72.2	2281.77	14.7	460.11	4.91	2019-12-11	3
26	1	1	59	0	IIB	2017-07-13	2019-10-07	1	2018-01-22	1	2017-07-17	8160	222000	69.8	5695.68	16.7	1362.72	4.18	2017-08-28	3300	135000	75.5	2491.5	9.2	303.6	8.21	2017-01-22	3950	111000	72.9	2263.35	16.5	651.75	4.42	2019-10-07	4
27	1	1	52	0	IIB	2017-10-18	2019-12-12	0	2018-12-19	1	2017-10-24	12440	362000	77.7	9665.88	14.1	1754.04	5.51	2017-11-27	12050	351000	93.2	11230.6	2.1	253.05	44.38	2018-03-29	3490	266000	57.3	3182.88	32.7	1141.23	1.75	2019-12-12	3
28	1	1	54	0	IIB	2017-10-11	2018-11-04	1	2018-08-24	1	2017-10-16	7110	413000	74	5261.4	16.2	1151.82	4.57	2018-11-27	4650	264000	84.3	3919.95	5.4	251.1	15.61	2018-08-24	6690	263000	91.2	3003.81	3.3	220.77	27.64	2018-11-04	3
29	1	2	53	0	IIB	2017-11-29	2019-12-11	0	2019-12-11	0	2017-12-04	7410	314000	64.3	4764.63	22	1630.2	2.92	2018-02-19	5480	355000	60.6	3320.88	20.4	1117.92	2.97	2018-05-08	3410	206000	44.9	2155.12	24.6	838.86	1.83	2019-12-11	4
30	1	2	42	0	IIB	2017-12-28	2019-12-11	0	2019-12-11	0	2017-11-21	6720	157000	63.3	4253.76	24.6	1653.12	2.57	2018-05-28	1840	139000	71.7	1319.28	17.4	320.16	4.12	2020-09-21	2720	88000	63.2	1944.8	22.8	620.16	2.77	2020-09-21	4
31	1	1	59	1	IIB	2018-03-02	2019-12-11	0	2019-12-11	0	2018-03-05	9230	506000	78.4	7236.32	9.8	904.54	8	2018-04-23	3240	196000	76.3	2472.12	10.5	340.2	7.27	2018-08-06	3540	308000	71.5	2393.04	14.7	520.38	4.86	2019-12-11	3
32	1	2	62	0	IIA	2018-05-08	2019-12-12	0	2019-10-29	1	2018-04-10	5550	288000	51.5	2858.25	39.6	2197.8	1.3	2018-07-24	2310	295000	77.1	1781.01	14.3	330.33	5.39	2020-09-08	2590	84000	67.6	1673.14	23.9	619.01	2.83	2020-09-08	3
33	1	1	60	0	IIB	2018-05-03	2019-12-11	0	2019-12-11	0	2018-05-07	8970	326000	64	5740.8	29.3	2628.21	2.18	2018-06-18	3880	200000	71.9	2789.72	14.9	578.12	4.83	2018-10-01	2740	270000	64.6	2035.82	25.2	690.48	2.56	2019-12-11	2
34	1	2	44	0	IIB	2018-06-28	2019-12-11	0	2019-12-11	0	2018-07-09	6390	441000	81.2	5188.68	5.6	357.84	14.5	2018-09-10	3120	566000	69.8	2177.76	18.3	570.96	3.81	2018-11-12	3160	349000	74.3	2019.24	14.9	470.84	4.99	2019-12-11	4
35	1	1	47	0	IIB	2018-07-25	2019-12-11	0	2019-12-11	0	2018-06-19	5500	278000	52.5	2887.5	37.3	2051.5	1.41	2018-09-10	3450	127000	84.1	2901.45	5.2	179.4	16.17	2018-12-06	2490	90000	63.9	1409.34	26.5	659.85	2.41	2019-12-11	2
36	1	2	37	0	IIB	2018-08-23	2019-12-11	0	2019-12-11	0	2018-08-27	10290	352000	80.4	8273.16	10.1	1039.29	7.96	2018-10-08	5620	191000	76.1	4276.82	5.5	309.1	13.84	2019-01-21	4010	267000	56.6	3344.34	15	601.5	3.77	2019-12-11	3
37	1	2	46	0	IIB	2018-10-04	2019-02-06	1	2019-02-06	1	2018-10-08	5770	243000	56.2	3242.74	32.9	1898.33	1.71	2018-12-24	4350	214000	86.4	3758.4	3.6	156.6	24	2019-01-15	4860	286000	83.4	4053.24	8.4	408.24	9.93	2019-02-06	3
38	2	2	59	0	IIB	2016-03-29	2019-12-09	0	2019-12-09	0	2016-03-28	7600	291000	78	5928	17.5	1330	4.46	2016-05-17	2390	182000	74.5	1780.55	14.9	356.11	5	2016-09-21	2360	208000	72.9	1720.44	19.5	460.2	3.74	2019-12-09	4
39	2	1	54	0	IIB	2016-08-09	2019-12-09	0	2019-12-09	0	2016-08-09	5869	434000	56.5	3315.99	34.5	2024.81	1.64	2016-09-20	4260	251000	79.1	3369.66	10.8	460.08	7.32	2016-11-28	2580	210000	62.4	1609.92	24.4	629.52	2.56	2019-12-09	3
40	2	1	47	0	IIB	2016-12-13	2019-12-12	0	2019-12-12	0	2016-10-26	9169	264000	61.9	5675.61	30.3	2778.21	2.04	2017-01-30	5070	270000	82.5	4182.75	4.5	228.15	18.33	2017-05-22	4660	262000	71.3	3322.58	19.1	890.06	3.73	2019-12-12	3
41	2	1	37	0	IIB	2017-05-02	2019-12-09	0	2019-12-09	0	2017-05-03	8870	230000	65.7	5827.59	31.4	2785.18	2.09	2017-07-07	5550	248000	77.2	4284.6	11.1	616.05	6.95	2017-09-29	3490	99000	76.1	2655.89	12.2	425.78	6.24	2019-12-09	3
42	2	1	21	0	IIB	2017-05-28	2019-12-09	0	2019-12-09	0	2017-08-10	8660	357000	72.7	6295.82	20.3	1757.98	3.58	2017-10-10	5610	265000	80.4	4510.44	3.9	218.79	20.62	2017-11-20	3790	277000	75	2842.5	13.2	500.28	5.68	2019-12-09	3
43	2	1	49	0	IIB	2018-02-06	2019-12-12	0	2019-12-12	0	2018-02-06	6960	368000	60.3	4196.88	28.7	1997.52	2.1	2018-03-27	7520	344000	78.4	5895.68	4.8	360.96	16.33	2018-06-11	4720	228000	58.6	2765.92	19.5	920.4	3.01	2019-12-12	2
44	2	1	38	0	IIB	2018-05-20	2019-03-19	1	2019-02-19	1	2018-06-20	6560	298000	48.2	3161.92	30.6	2007.36	1.58	2018-08-07	1780	288000	78	1388.4	10.1	179.78	7.72	2018-11-05	5000	286000	68.6	3430	14	700	4.9	2019-03-19	3
45	2	1	37	0	IIB	2018-01-16	2019-12-12	0	2019-12-12	0	2018-03-14	10840	224000	76.8	8325.12	17.3	1875.32	4.44	2018-06-19	6670	194000	87.8	5856.26	4.6	306.82	19.09	2018-09-24	3490	329000	82.7	2886.23	9.2	321.08	8.99	2019-12-12	3
46	2	2	41	0	IIB	2018-06-08	2019-11-26	0	2019-11-26	0	2018-09-14	5440	285000	49.9	2714.56	37.9	2061.76	1.32	2018-10-30	1910	129000	75.5	1442.05	12	229.2	6.29	2019-01-14	2040	247000	55.4	1130.16	29.4	599.76	1.88	2019-11-26	3
47	2	2	45	0	IIB	2018-08-07	2019-12-12	0	2019-12-12	0	2019-05-08	6480	242000	61.9	4011.12	31.2	2021.76	1.98	2019-06-25	3700	149000	83.1	3074.7	7	259	11.87	2019-10-07	2070	99000	67.1	1388.97	22.7	469.89	2.96	2019-12-12	2
48	3	1	19	0	IIB	2015-06-01	2019-12-09	0	2019-12-09	0	2015-06-01	7660	310000	69.7	5339.02	23.2	1777.12	3	2015-07-23	7960	307000	61.6	4903.36	17.8	1416.88	3.46	2015-09-24	4000	212000	71	2840	5	200	14.2	2019-12-09	2
49	3	2	46	0	IIB	2015-10-05	2018-06-14	1	2017-01-11	1	2015-11-25	10510	476000	66.6	6999.66	24.3	2553.93	2.74	2016-02-17	4190	251000	79.4	3326.86	8.6	360.34	9.23	2016-05-14	2780	223000	71.2	1979.36	11.1	308.58	6.41	2018-06-14	2
50	3	2	38	0	IIB	2016-04-10	2019-12-01	0	2017-05-25	1	2016-04-20	6660	303000	58.9	3922.74	32.7	2177.82	1.8	2016-07-26	2630	325000	59.3	1559.59	28.5	749.55	2.08	2018-02-02	9940	425000	90.4	8985.76	2.3	228.62	39.3	2019-12-01	3
51	3	1	49	0	IIB	2016-06-28	2019-12-09	0	2019-12-09	0	2016-06-17	7300	369000	57.7	4212.1	31.9	2328.7	1.81	2016-09-13	5360	259000	57.8	3098.08	30.2	1618.72	1.91	2016-11-08	3360	255000	52.7	1770.72	34.8	1169.28	1.51	2019-12-09	3
52	3	1	37	0	IIB	2016-06-29	2019-12-09	0	2019-12-09	0	2016-06-22	10250	350000	50.4	5166	28.5	2921.25	1.77	2016-09-27	6010	433000	70.9	4261.09	16.5	991.65	4.3	2016-11-29	4270	331000	67.7	2890.79	13.6	580.72	4.98	2019-12-09	3
53	3	2	53	0	IIB	2017-07-29	2019-12-09	0	2019-12-09	0	2017-06-22	7790	157000	69.5	5414.05	22.4	1744.96	3.1	2017-10-05	5670	339000	66.8	3787.56	12.4	703.08	5.39	2016-12-13	2910	178000	63	1833.3	25	727.5	2.52	2019-12-09	2
54	3	2	49	0	IIB	2016-09-01	2019-12-09	0	2019-12-09	0	2016-08-31	5900	320000	72.3	4265.7	15.4	908.6	4.69	2016-11-15	4420	313000	67.6	2987.92	19.7	870.74	3.43	2017-01-24	18010	441000	69.8	12571	12.9	2323.29	5.41	2019-12-09	3
55	3	2	35	0	IIA	2016-10-20	2019-12-09	0	2019-12-09	0	2016-10-20	5590	260000	64.3	3594.37	26.7	1492.53	2.41	2017-01-18	4890	308000	74.1	3623.49	14.3	699.27	5.18	2017-03-14	4390	379000	76.2	3345.18	9.8	430.22	7.78	2019-12-09	2
56	3	1	56	0	IIB	2016-12-16	2019-12-09	0	2019-12-09	0	2016-12-15	6750	410000	69.3	4677.75	22.5	1518.75	3.08	2017-02-02	5490	277000	87.1	4781.79	2	109.8	43.55	2017-05-19	3430	231000	79.5	2726.85	4	137.2	19.88	2019-12-09	3
57	3	1	56	0	IIB	2017-01-04	2018-07-18	0	2018-07-18	1	2016-12-28	7970	261000	65	5180.5	21.3	1697.61	3.05	2017-02-16	5130	187000	75.6	3878.28	4.5	230.85	16.8	2017-05-16	4480	236000	61	2732.8	13.2	591.36	4.62	2018-07-18	4
58	3	1	57	1	IIB	2017-06-16	2019-12-09	0	2019-12-09	0	2017-06-14	10360	498000	59.9	6205.64	24.3	2517.48	2.47	2017-09-05	6560	345000	53.1	3483.36	20	1312	2.66	2017-11-30	6570	437000	63.6	4178.52	13.2	867.24	4.82	2019-12-09	4
59	3	1	53	0	IIB	2017-07-03	2019-12-09	0	2019-12-09	0	2017-06-30	8370	244000	53.1	4444.47	29	2427.3	1.83	2017-09-20	2780	232000	55.7	1548.46	30.2	839.56	1.84	2017-11-16	3130	286000	67	2097.1	16	500.8	4.19	2019-12-09	4
60	3	2	57	0	IIB	2017-08-18	2019-12-09	0	2019-12-09	0	2017-08-17	9430	250000	64.1	6044.63	26.4	2489.52	2.43	2017-11-06	4610	112000	47.4	2185.14	37.5	1728.75	1.26	2018-02-03	3410	202000	66.3	2260.83	20.1	685.41	3.3	2019-12-09	3
61	3	1	52	0	IIB	2017-10-11	2019-06-16	1	2019-03-13	1	2017-10-06	9520	292000	66.4	6321.28	20.1	1913.52	3.3	2017-12-28	4310	225000	57.1	2461.01	25.5	1099.05	2.24	2018-02-22	4220	223000	70.6	2979.32	19.2	810.24	3.68	2019-06-16	2
62	3	1	58	0	IIB	2017-10-24	2019-12-01	0	2019-05-29	1	2017-11-01	5950	282000	70.6	4200.7	18	1071	3.92	2018-01-11	4610	268000	62.8	2895.08	21	968.1	2.99	2018-03-26	3300	207000	66.7	2201.1	23	759	2.9	2019-12-01	2
63	4	2	44	0	IIA	2015-09-03	2019-12-06	0	2019-12-06	0	2015-09-03	9760	370000	60.4	5895.04	30.3	2957.28	1.99	2015-10-09	4760	202000	80.5	3831.8	6.7	318.92	12.01	2016-01-14	2430	340000	59.7	1450.71	29.2	709.56	2.04	2019-12-06	2
64	4	1	49	0	IIB	2015-11-11	2019-12-06	0	2019-12-06	0	2015-11-17	11920	361000	49.8	5936.16	13.2	1573.44	3.77	2016-01-05	4030	276000	69.5	2800.85	5.7	229.71	12.19	2016-04-18	8140	452000	83.1	6764.34	5.9	480.26	14.08	2019-12-06	4
65	4	1	63	0	IIB	2015-12-28	2019-12-06	0	2019-12-06	0	2015-12-23	4840	325000	50.2	2429.68	36.4	1761.76	1.38	2016-02-01	5070	177000	78.1	3959.67	12.8	648.96	6.1	2016-05-30	4010	237000	68.8	2758.88	17.5	701.75	3.93	2019-12-06	3
66	4	2	47	0	IIB	2016-11-23	2019-12-06	0	2019-12-06	0	2016-11-23	9780	445000	56.5	5525.7	34.7	3393.66	1.63	2016-12-27	5590	259000	70.2	3924.18	17	950.3	4.13	2017-04-03	5340	407000	56.5	3017.1	31.6	1687.44	1.79	2019-12-06	3
67	4	1	41	0	IIB	2017-02-16	2019-12-06	0	2019-10-03	1	2017-02-06	7270	252000	62.3	4529.21	33.1	2406.37	1.88	2017-03-29	5250	165000	83.2	4368	9.3	488.25	8.95	2017-06-26	4500	209000	72.1	3244.5	22.4	1008	3.22	2019-12-06	4
68	4	2	29	0	IIB	2017-05-08	2019-12-06	0	2019-12-06	0	2017-05-08	4400	350000	45	1980	43.2	1900.8	1.04	2017-06-13	4460	232000	82	3657.2	7	312.2	11.71	2017-10-02	2660	318000	69.8	1856.68	16.2	430.92	4.31	2019-12-06	3
69	4	2	51	0	IIB	2017-03-22	2019-12-06	0	2019-12-06	0	2017-03-23	8950	332000	57.4	5137.3	33.2	2971.4	1.73	2017-06-01	4980	278000	77.3	3849.54	13	647.4	5.95	2017-08-24	3120	189000	75.9	2368.08	11.3	352.56	6.72	2019-12-06	2
70	4	2	40	0	IIB	2017-09-18	2017-12-06	0	2017-12-06	0	2018-01-24	4330	243999	52.4	2268.92	37	1602.1	1.42	2018-03-05	5870	150000	82.7	4854.49	3.6	211.32	22.97	2018-06-14	3790	190000	77.8	2948.62	12.4	469.96	6.27	2018-06-14	3
71	4	2	49	0	IIB	2018-01-26	2019-12-06	0	2019-12-06	0	2017-03-15	7470	323000	73.1	5460.57	20.9	1561.23	3.5	2017-05-08	3970	186000	80.3	3187.91	11.8	468.46	6.81	2017-08-17	3430	273000	75.8	2599.94	12.8	439.04	5.92	2019-12-06	2
72	5	1	50	1	IIB	2017-01-30	2019-11-13	0	2019-11-13	0	2017-01-16	9970	284000	71	7078.7	19.7	1964.09	3.6	2017-04-04	1630	123000	14	228.2	5	81.5	2.8	2017-03-07	8300	273000	78	6474	9	747	8.67	2019-11-13	4
73	5	1	46	1	IIB	2016-08-08	2019-09-25	0	2019-09-25	0	2016-07-22	5400	284000	44.9	2424.6	34.6	1868.4	1.3	2016-03-10	2510	445000	40	1004	4	100.4	10	2017-04-01	6000	508000	85.9	5154	7.5	450	11.45	2019-09-25	4
74	5	2	66	1	IIB	2017-12-25	2019-11-27	0	2019-11-27	0	2017-11-15	6720	279000	60.3	4052.16	31.7	2130.24	1.9	2018-02-26	4710	283000	82.3	3876.33	4.5	211.95	18.29	2017-03-06	2400	102000	62.7	1504.8	24.3	583.2	2.58	2019-11-27	3
75	5	1	39	1	IIB	2016-08-08	2019-11-22	0	2019-09-25	0	2016-09-08	9080	292000	83.3	7563.64	9.3	844.44	8.96	2016-10-03	4470	258000	83.6	3736.92	4.5	201.15	18.58	2017-01-16	2000	280000	18	360	2	40	9	2019-11-22	4
76	5	1	41	1	IIB	2016-11-14	2019-12-04	0	2019-12-04	0	2016-11-11	7170	236000	78.4	5621.28	14.2	1018.14	5.52	2017-03-01	4030	275000	78	3143.4	7.4	298.22	10.54	2017-03-30	2510	247000	30	753	8	200.8	3.75	2019-12-04	4
77	5	1	33	1	IIB	2018-02-06	2018-05-09	1	2018-05-09	1	2018-01-31	11170	334000	75	8377.5	15	1675.5	5	2018-02-04	1620	144000	40	648	5	81	8	2018-02-05	9830	330000	79.2	7785.36	8	786.4	9.9	2018-05-09	4
78	5	2	53	1	IIB	2016-08-25	2019-10-24	0	2019-10-24	0	2016-08-22	9910	236000	74	7333.4	19.2	1902.72	3.85	2016-10-18	4640	307000	86.9	4032.16	4.7	218.08	18.49	2017-01-16	2200	285000	64.5	1419	26.8	589.6	2.41	2019-10-24	3
79	5	1	61	0	IIB	2017-08-10	2019-12-11	0	2019-12-11	0	2017-09-06	9710	417000	64.6	6272.66	25.8	2505.18	2.5	2017-09-10	5790	261000	80	4632	5	289.5	16	2018-01-17	4750	218000	72.5	3443.75	14.1	669.75	5.14	2019-12-11	3
80	5	1	35	1	IIB	2016-11-09	2019-11-14	0	2019-11-14	0	2016-11-18	12490	458000	68	8493.2	23.7	2960.13	2.87	2017-09-01	2650	240000	31	821.5	14	371	2.21	2017-04-19	5440	177000	76.8	4177.92	14.2	772.48	5.41	2019-11-14	4
81	5	1	44	0	IIB	2018-07-23	2019-11-13	0	2019-11-13	0	2018-07-07	8350	372000	49.6	4141.6	26.3	2196.05	1.89	2018-05-09	2580	185000	87	2244.6	4	103.2	21.75	2018-11-14	2820	167000	35	987	5	141	7	2019-11-13	4
